# Supplementary material for: N,N′-Dimeth­oxy-N,N′-dimethyl­succinamide
Source: Acta Crystallogr Sect E Struct Rep Online. 2008 Jun 21;64(Pt 7):o1315. doi: 10.1107/S1600536808018369 (PMC2961671; doi:10.1107/S1600536808018369)
Supplement: Supplementary file 2 [file e-64-o1315-Isup2.hkl]

# 
# h,k,l, Fc-squared, Fo-squared, sigma(Fo-squared) and status flag 
# 
data_I
_shelx_title ' NJY1 in P2(1)/c' 
_shelx_refln_list_code          4 
_shelx_F_calc_maximum       83.86 
_exptl_crystal_F_000       220.00 
_reflns_d_resolution_high  0.8410 
 
loop_ 
 _symmetry_equiv_pos_as_xyz 
 'x, y, z' 
 '-x, y+1/2, -z+1/2' 
 '-x, -y, -z' 
 'x, -y-1/2, z-1/2' 
 
_cell_length_a     4.2645 
_cell_length_b    11.1516 
_cell_length_c    11.1655 
_cell_angle_alpha  90.000 
_cell_angle_beta   98.485 
_cell_angle_gamma  90.000 
 
_shelx_F_squared_multiplier     1.000 
 
loop_ 
 _refln_index_h 
 _refln_index_k 
 _refln_index_l 
 _refln_F_squared_calc 
 _refln_F_squared_meas 
 _refln_F_squared_sigma 
 _refln_observed_status 
   1   0   0      596.77      556.24      7.50 o 
   2   0   0      164.75      174.62      3.11 o 
   3   0   0       10.33        5.30      0.63 o 
   4   0   0        0.18        0.36      0.43 o 
   5   0   0       13.13       17.71      1.38 o 
   1   1   0     2194.89     2109.81     19.49 o 
   2   1   0      107.89      104.72      1.54 o 
   3   1   0        5.22        7.78      0.68 o 
   4   1   0        2.40        3.64      0.48 o 
   5   1   0        0.07        0.54      0.40 o 
   0   2   0      348.88      390.54      3.63 o 
   1   2   0     3609.45     3307.18     55.21 o 
   2   2   0      527.18      504.79      5.23 o 
   3   2   0       29.24       33.67      0.95 o 
   4   2   0       31.96       32.36      1.10 o 
   1   3   0      836.98      748.93      4.90 o 
   2   3   0      514.39      512.11      3.66 o 
   3   3   0       75.40       75.68      1.74 o 
   4   3   0        0.20        0.70      0.27 o 
   0   4   0      686.58      811.12      7.44 o 
   1   4   0      674.80      724.85      4.80 o 
   2   4   0       66.58       75.02      0.90 o 
   3   4   0        3.85        3.90      0.34 o 
   4   4   0       10.80       10.76      1.17 o 
   1   5   0      189.25      225.85      1.83 o 
   2   5   0        4.20        2.26      0.20 o 
   3   5   0       17.04       17.37      0.59 o 
   4   5   0        2.13        2.25      0.75 o 
   0   6   0      238.02      307.81      3.30 o 
   1   6   0       14.50       20.32      0.57 o 
   2   6   0       27.52       29.07      0.82 o 
   3   6   0        0.44        0.65      0.22 o 
   4   6   0        0.03        0.00      0.29 o 
   1   7   0        1.29        0.34      0.15 o 
   2   7   0        2.59        1.89      0.26 o 
   3   7   0        6.10        5.58      0.43 o 
   4   7   0        2.71        3.21      0.54 o 
   0   8   0       13.22       14.38      0.58 o 
   1   8   0       23.69       23.56      0.64 o 
   2   8   0       17.18       13.15      0.54 o 
   3   8   0       14.02       13.74      0.64 o 
   4   8   0        2.78        4.50      0.76 o 
   1   9   0        1.26        0.82      0.24 o 
   2   9   0        2.55        1.68      0.29 o 
   3   9   0        1.08        2.03      0.34 o 
   0  10   0        3.21        3.77      0.71 o 
   1  10   0        4.41        4.35      0.51 o 
   2  10   0       34.95       28.83      0.84 o 
   3  10   0        1.00        1.08      0.36 o 
   1  11   0        9.64        9.20      0.80 o 
   2  11   0        1.32        1.87      0.58 o 
   0  12   0        0.63        0.83      0.64 o 
   1  12   0        0.48        0.00      0.35 o 
   2  12   0        0.00        0.82      0.40 o 
  -5   1   1        0.00        0.00      0.36 o 
  -4   1   1        2.04        3.87      0.48 o 
  -3   1   1       21.11       19.25      0.95 o 
  -2   1   1       48.26       47.36      0.91 o 
  -1   1   1     1989.32     1886.21     17.61 o 
   0   1   1      618.85      671.47      9.73 o 
   1   1   1      256.86      270.48      2.75 o 
   2   1   1        3.17        2.49      0.28 o 
   3   1   1       39.96       38.25      1.05 o 
   4   1   1        1.86        2.19      0.42 o 
  -5   2   1        0.00        0.02      0.27 o 
  -4   2   1        4.76        4.47      0.51 o 
  -3   2   1        9.06       11.45      0.99 o 
  -2   2   1       23.85       25.18      0.65 o 
  -1   2   1       88.53       96.73      1.53 o 
   0   2   1      783.30      862.32      7.06 o 
   1   2   1       52.89       50.52      0.67 o 
   2   2   1       14.68       13.80      0.53 o 
   3   2   1       10.42       10.84      1.47 o 
   4   2   1        4.75        5.45      0.58 o 
  -4   3   1        0.97        0.90      0.24 o 
  -3   3   1       46.38       45.28      1.13 o 
  -2   3   1       21.54       23.28      0.45 o 
  -1   3   1      650.12      645.72      4.69 o 
   0   3   1      459.32      537.83      3.54 o 
   1   3   1       58.51       48.97      0.59 o 
   2   3   1       97.19      104.57      1.29 o 
   3   3   1        2.68        3.84      0.43 o 
   4   3   1        8.46        8.90      0.67 o 
  -4   4   1        6.01        5.54      0.55 o 
  -3   4   1       33.98       31.79      0.74 o 
  -2   4   1      285.09      314.13      2.43 o 
  -1   4   1       13.21       20.48      0.95 o 
   0   4   1        3.77        2.21      0.14 o 
   1   4   1      603.06      594.33      4.23 o 
   2   4   1        0.66        0.58      0.14 o 
   3   4   1        8.28        9.20      0.47 o 
   4   4   1       14.28       14.26      0.65 o 
  -4   5   1        0.54        0.84      0.33 o 
  -3   5   1        1.60        1.10      0.32 o 
  -2   5   1       18.72       22.48      0.46 o 
  -1   5   1       50.77       63.37      0.70 o 
   0   5   1        8.45        7.54      0.24 o 
   1   5   1      122.11      146.98      1.94 o 
   2   5   1       12.50       10.58      0.36 o 
   3   5   1        1.96        2.47      0.37 o 
   4   5   1        1.59        3.31      0.67 o 
  -4   6   1        2.99        3.57      0.76 o 
  -3   6   1        0.01        0.15      0.19 o 
  -2   6   1      115.71      100.10      1.82 o 
  -1   6   1      203.50      220.00      2.57 o 
   0   6   1      477.75      528.62      3.69 o 
   1   6   1       38.49       39.03      0.61 o 
   2   6   1        8.04       12.03      0.39 o 
   3   6   1        0.19        0.52      0.20 o 
   4   6   1        0.04        1.26      0.40 o 
  -4   7   1        5.25        7.22      0.70 o 
  -3   7   1        8.43        8.62      0.57 o 
  -2   7   1        3.36        3.37      0.32 o 
  -1   7   1       64.68       91.02      1.24 o 
   0   7   1      100.73      117.58      1.18 o 
   1   7   1      144.28      121.31      1.26 o 
   2   7   1       20.02       19.17      0.50 o 
   3   7   1        0.71        0.67      0.24 o 
   4   7   1        0.16        0.40      0.55 o 
  -4   8   1        0.04        0.51      0.38 o 
  -3   8   1       18.46       17.55      0.74 o 
  -2   8   1        6.23        3.55      0.35 o 
  -1   8   1       15.73       16.10      0.83 o 
   0   8   1        2.50        1.96      0.21 o 
   1   8   1        3.56        4.84      0.29 o 
   2   8   1       13.93       18.24      0.62 o 
   3   8   1        8.09        8.69      0.55 o 
  -3   9   1       15.97       14.70      0.67 o 
  -2   9   1        0.00        0.18      0.21 o 
  -1   9   1        1.05        2.07      0.44 o 
   0   9   1      104.22      114.16      1.54 o 
   1   9   1        0.38        0.63      0.23 o 
   2   9   1       36.31       28.98      0.80 o 
   3   9   1       10.00       12.57      0.65 o 
  -3  10   1        1.63        1.65      0.35 o 
  -2  10   1        0.09        0.00      0.23 o 
  -1  10   1       64.00       55.93      1.22 o 
   0  10   1        2.21        2.19      0.43 o 
   1  10   1       55.36       58.06      1.85 o 
   2  10   1        0.00        0.00      0.23 o 
   3  10   1        5.12        4.33      0.66 o 
  -2  11   1       29.78       25.92      0.85 o 
  -1  11   1        6.73        7.85      0.67 o 
   0  11   1       74.75       80.82      1.77 o 
   1  11   1      114.86      100.16      2.00 o 
   2  11   1        0.21        0.42      0.33 o 
  -2  12   1        1.72        2.05      0.49 o 
  -1  12   1       10.25        8.03      0.79 o 
   0  12   1       29.34       33.36      1.35 o 
   1  12   1        7.38        6.51      0.66 o 
   2  12   1       47.80       46.25      1.46 o 
   0  13   1        1.10        1.11      0.48 o 
  -5   0   2        0.89        1.02      0.67 o 
  -4   0   2       39.24       34.66      1.16 o 
  -3   0   2       18.27       13.78      0.84 o 
  -2   0   2       18.59        7.14      0.49 o 
  -1   0   2     7032.95     5956.64     77.48 o 
   0   0   2       37.32       29.16      0.69 o 
   1   0   2     1058.63     1024.42     13.61 o 
   2   0   2      428.03      467.30      7.09 o 
   3   0   2        3.48        3.41      0.60 o 
   4   0   2        5.08        4.93      0.81 o 
  -5   1   2        0.41        0.94      0.41 o 
  -4   1   2        4.06        4.68      0.63 o 
  -3   1   2       31.96       30.70      0.86 o 
  -2   1   2       12.38       15.80      0.51 o 
  -1   1   2     1602.83     1580.11     11.52 o 
   0   1   2     2778.07     2920.28     30.47 o 
   1   1   2       65.59       55.93      0.73 o 
   2   1   2      209.41      190.65      3.78 o 
   3   1   2       89.92       80.80      1.62 o 
   4   1   2       19.32       19.59      1.02 o 
  -5   2   2        0.65        0.00      0.30 o 
  -4   2   2        0.07        0.49      0.21 o 
  -3   2   2       76.92       62.81      1.45 o 
  -2   2   2     1017.61      914.27      7.04 o 
  -1   2   2        0.45        0.04      0.07 o 
   1   2   2       33.29       22.86      0.56 o 
   2   2   2       20.23       19.77      0.65 o 
   3   2   2      113.12      114.33      1.99 o 
   4   2   2        1.82        2.51      0.45 o 
  -4   3   2        0.10        0.33      0.27 o 
  -3   3   2        1.14        2.46      0.27 o 
  -2   3   2      867.25      797.42      6.25 o 
  -1   3   2      502.13      420.03      2.86 o 
   0   3   2       34.36       41.31      0.50 o 
   1   3   2       86.46       91.19      0.91 o 
   2   3   2       16.39       16.29      0.43 o 
   3   3   2       67.30       65.20      1.44 o 
   4   3   2       75.90       77.51      1.81 o 
  -4   4   2        7.58        7.70      0.64 o 
  -3   4   2      120.57      115.11      1.52 o 
  -2   4   2        5.20        4.25      0.21 o 
  -1   4   2       83.45       75.75      1.00 o 
   0   4   2      672.02      783.01      6.90 o 
   1   4   2       81.26       70.06      0.80 o 
   2   4   2      341.56      308.09      2.51 o 
   3   4   2        1.64        1.91      0.28 o 
   4   4   2        5.80        8.73      0.57 o 
  -4   5   2        1.33        1.37      0.36 o 
  -3   5   2      139.64      127.41      2.35 o 
  -2   5   2       65.03       50.94      0.68 o 
  -1   5   2       38.36       20.95      0.50 o 
   0   5   2       74.42       81.10      0.86 o 
   1   5   2        5.67        5.33      0.25 o 
   2   5   2       44.49       49.03      0.77 o 
   3   5   2      121.48      118.16      1.47 o 
   4   5   2        0.49        0.23      0.25 o 
  -4   6   2        6.56        6.22      0.63 o 
  -3   6   2        0.10        0.24      0.25 o 
  -2   6   2        1.36        2.74      0.28 o 
  -1   6   2       18.81       20.42      0.78 o 
   0   6   2      417.96      492.21      3.50 o 
   1   6   2        8.21        7.63      0.49 o 
   2   6   2        1.33        3.99      0.28 o 
   3   6   2        3.48        3.53      0.32 o 
   4   6   2        0.04        1.09      0.37 o 
  -4   7   2       23.66       23.62      1.06 o 
  -3   7   2        6.34        6.42      0.53 o 
  -2   7   2       11.53        7.86      0.41 o 
  -1   7   2      143.82      129.43      1.57 o 
   0   7   2        8.21        5.83      0.26 o 
   1   7   2      135.46      133.24      1.78 o 
   2   7   2       49.12       47.51      0.80 o 
   3   7   2        1.72        1.32      0.30 o 
   4   7   2        2.36        2.37      0.60 o 
  -4   8   2        3.13        2.82      0.52 o 
  -3   8   2        1.48        1.12      0.31 o 
  -2   8   2        0.62        0.22      0.21 o 
  -1   8   2       45.13       43.42      0.87 o 
   0   8   2        0.30        0.00      0.27 o 
   1   8   2       70.77       59.71      1.04 o 
   2   8   2       14.11       12.80      0.55 o 
   3   8   2        1.60        1.66      0.35 o 
  -3   9   2        7.58        7.89      0.57 o 
  -2   9   2       40.91       37.79      1.74 o 
  -1   9   2        0.66        1.14      0.26 o 
   0   9   2        7.60        9.33      0.47 o 
   1   9   2        2.38        2.41      0.64 o 
   2   9   2        8.10        6.55      0.46 o 
   3   9   2        0.02        0.00      0.35 o 
  -3  10   2        4.87        4.57      1.12 o 
  -2  10   2        0.98        0.83      0.29 o 
  -1  10   2       19.73       19.33      0.69 o 
   0  10   2       86.73       96.95      1.48 o 
   1  10   2       27.87       24.15      1.21 o 
   2  10   2        1.94        2.27      0.44 o 
   3  10   2        0.39        0.44      0.29 o 
  -2  11   2        0.52        0.67      0.29 o 
  -1  11   2       18.68       18.38      0.70 o 
   0  11   2        5.84        5.51      0.62 o 
   1  11   2       23.40       23.49      2.68 o 
   2  11   2        7.88        7.25      0.68 o 
  -2  12   2        5.86        7.24      0.57 o 
  -1  12   2        0.45        0.49      0.37 o 
   0  12   2        0.86        0.38      0.40 o 
   1  12   2        6.30        5.74      0.88 o 
   0  13   2        4.14        3.25      0.58 o 
  -5   1   3        3.85        3.86      0.44 o 
  -4   1   3        1.05        0.79      0.31 o 
  -3   1   3       51.33       47.28      1.17 o 
  -2   1   3      217.19      199.60      2.34 o 
  -1   1   3       29.78       28.11      0.43 o 
   0   1   3      448.79      473.62      3.66 o 
   1   1   3      644.47      650.29      5.10 o 
   2   1   3      387.96      381.59      4.30 o 
   3   1   3        0.32        0.19      0.25 o 
   4   1   3        9.96       11.10      0.94 o 
  -4   2   3       12.97       16.42      0.60 o 
  -3   2   3        6.57        7.42      0.42 o 
  -2   2   3       19.00       27.64      0.57 o 
  -1   2   3      540.73      551.84      6.40 o 
   0   2   3      258.61      289.46      2.02 o 
   1   2   3      474.16      472.42      3.86 o 
   2   2   3       72.89       70.63      1.34 o 
   3   2   3       26.39       28.24      0.97 o 
   4   2   3       14.24       14.02      0.98 o 
  -4   3   3        3.46        2.96      0.44 o 
  -3   3   3       20.13       15.77      0.51 o 
  -2   3   3       14.79       18.85      0.48 o 
  -1   3   3      227.64      222.65      1.93 o 
   0   3   3      236.75      249.10      1.82 o 
   1   3   3       18.16       16.58      1.02 o 
   2   3   3        9.60        9.02      0.41 o 
   3   3   3        5.19        4.63      0.49 o 
   4   3   3        5.15        5.84      0.64 o 
  -4   4   3        6.72        7.75      0.64 o 
  -3   4   3      111.08      113.18      1.94 o 
  -2   4   3      101.80      107.58      1.40 o 
  -1   4   3      110.33      123.18      2.55 o 
   0   4   3       48.33       48.34      0.60 o 
   1   4   3        6.65       10.33      0.32 o 
   2   4   3       16.06       12.33      0.40 o 
   3   4   3       95.01       89.72      1.80 o 
   4   4   3        5.44        6.33      0.88 o 
  -4   5   3       13.09       12.44      0.76 o 
  -3   5   3        2.65        2.13      0.36 o 
  -2   5   3       36.26       34.50      0.88 o 
  -1   5   3        3.04        7.01      0.32 o 
   0   5   3      224.58      261.40      2.01 o 
   1   5   3      135.00      144.48      1.38 o 
   2   5   3        0.29        0.71      0.23 o 
   3   5   3       43.21       46.68      1.03 o 
   4   5   3        7.05        8.56      0.59 o 
  -4   6   3        0.26        0.47      0.33 o 
  -3   6   3        2.48        2.99      0.43 o 
  -2   6   3      153.07      157.93      1.80 o 
  -1   6   3      114.71      125.71      1.47 o 
   0   6   3       83.24       92.13      1.19 o 
   1   6   3        5.82        9.87      0.34 o 
   2   6   3       82.73       72.33      0.91 o 
   3   6   3        1.84        1.42      0.26 o 
   4   6   3        4.03        4.01      0.57 o 
  -4   7   3        0.25        0.27      0.32 o 
  -3   7   3       25.34       25.40      0.96 o 
  -2   7   3       20.68       22.34      0.82 o 
  -1   7   3      396.82      357.25      3.26 o 
   0   7   3        3.91        4.30      0.32 o 
   1   7   3        1.00        0.39      0.16 o 
   2   7   3        1.04        0.88      0.28 o 
   3   7   3        1.77        0.94      0.26 o 
  -4   8   3        3.19        3.60      0.57 o 
  -3   8   3        0.87        0.64      0.33 o 
  -2   8   3      120.49      127.30      1.69 o 
  -1   8   3      134.61      133.23      1.69 o 
   0   8   3        1.54        3.97      0.34 o 
   1   8   3       11.33       12.00      0.45 o 
   2   8   3       12.73       14.88      0.55 o 
   3   8   3        6.08        5.98      0.50 o 
  -3   9   3        0.23        0.00      0.30 o 
  -2   9   3        1.30        1.18      0.29 o 
  -1   9   3       39.44       38.67      0.90 o 
   0   9   3       93.72      104.99      1.51 o 
   1   9   3        0.22        1.09      0.27 o 
   2   9   3        1.33        1.69      0.41 o 
   3   9   3        0.62        0.67      0.28 o 
  -3  10   3       10.77       11.14      0.84 o 
  -2  10   3       15.44       14.32      0.83 o 
  -1  10   3       44.09       42.71      0.99 o 
   0  10   3      202.74      227.03      2.58 o 
   1  10   3        0.26        0.56      0.33 o 
   2  10   3        1.10        1.30      0.38 o 
  -2  11   3        0.30        0.31      0.35 o 
  -1  11   3        9.42       11.47      0.61 o 
   0  11   3       17.77       19.14      0.92 o 
   1  11   3       17.85       17.90      0.96 o 
   2  11   3        0.85        0.63      0.41 o 
  -1  12   3        0.48        0.96      0.43 o 
   0  12   3        8.54        8.89      0.75 o 
   1  12   3       50.76       45.32      1.57 o 
  -5   0   4        0.13        0.64      0.37 o 
  -4   0   4        6.24        7.63      0.83 o 
  -3   0   4        6.57        7.04      0.65 o 
  -2   0   4       39.24       29.39      0.63 o 
  -1   0   4       14.80       11.21      0.56 o 
   0   0   4      812.20      895.98      8.11 o 
   1   0   4      187.30      194.43      3.39 o 
   2   0   4       72.67       74.42      2.01 o 
   3   0   4       36.59       34.30      1.52 o 
   4   0   4        0.01        0.00      0.45 o 
  -4   1   4        6.23        6.48      0.42 o 
  -3   1   4        1.59        0.67      0.18 o 
  -2   1   4       12.88       24.57      0.50 o 
  -1   1   4        0.20        0.23      0.11 o 
   0   1   4      528.96      596.05      4.61 o 
   1   1   4      435.60      451.32      4.73 o 
   2   1   4      183.75      179.28      2.51 o 
   3   1   4        9.74        9.08      0.64 o 
   4   1   4        3.01        2.26      0.50 o 
  -4   2   4        4.11        4.46      0.39 o 
  -3   2   4        5.33        2.72      0.31 o 
  -2   2   4        4.47        2.06      0.21 o 
  -1   2   4        2.40        2.08      0.16 o 
   0   2   4       60.06       72.63      1.34 o 
   1   2   4      757.95      748.78      5.90 o 
   2   2   4       20.39       18.76      0.69 o 
   3   2   4        0.57        0.81      0.49 o 
   4   2   4        7.93        9.02      0.76 o 
  -4   3   4        0.38        1.04      0.32 o 
  -3   3   4       46.66       44.74      0.84 o 
  -2   3   4       18.74       18.85      1.30 o 
  -1   3   4       81.55       90.30      1.33 o 
   0   3   4      274.03      310.32      2.24 o 
   1   3   4      273.40      271.33      2.52 o 
   2   3   4       10.66       15.15      0.92 o 
   3   3   4       57.48       56.64      1.46 o 
   4   3   4        4.56        4.03      0.59 o 
  -4   4   4        1.02        2.04      0.40 o 
  -3   4   4       27.46       25.88      0.86 o 
  -2   4   4      185.82      171.08      2.28 o 
  -1   4   4      271.91      241.47      3.27 o 
   0   4   4      453.44      508.99      3.60 o 
   1   4   4        5.64        3.63      0.22 o 
   2   4   4       26.28       27.06      0.69 o 
   3   4   4       62.60       68.04      1.58 o 
   4   4   4        0.75        1.24      0.42 o 
  -4   5   4       26.39       24.21      0.98 o 
  -3   5   4        0.71        1.35      0.51 o 
  -2   5   4       39.89       42.77      1.21 o 
  -1   5   4      248.92      281.07      2.89 o 
   0   5   4        4.42        8.89      0.27 o 
   1   5   4       54.41       51.21      0.79 o 
   2   5   4      153.48      156.36      2.04 o 
   3   5   4       28.21       25.89      1.04 o 
   4   5   4        0.03        1.47      0.35 o 
  -4   6   4       18.18       20.01      1.18 o 
  -3   6   4       42.78       44.11      1.24 o 
  -2   6   4       32.90       30.63      1.38 o 
  -1   6   4       12.00       13.24      0.65 o 
   0   6   4        4.14        3.37      0.21 o 
   1   6   4      151.46      154.84      1.52 o 
   2   6   4      238.25      232.99      2.20 o 
   3   6   4        0.39        0.31      0.22 o 
  -4   7   4        1.70        1.33      0.43 o 
  -3   7   4        8.45        8.26      1.13 o 
  -2   7   4       21.59       27.14      1.24 o 
  -1   7   4        1.73        3.21      0.44 o 
   0   7   4      240.54      277.09      2.70 o 
   1   7   4      129.36      132.98      1.42 o 
   2   7   4       40.34       36.56      0.75 o 
   3   7   4        2.65        2.70      0.33 o 
  -3   8   4        1.83        2.44      0.46 o 
  -2   8   4       69.61       65.86      2.87 o 
  -1   8   4        5.89        6.19      0.40 o 
   0   8   4       54.82       56.62      1.02 o 
   1   8   4      166.34      152.76      1.93 o 
   2   8   4        0.45        0.51      0.21 o 
   3   8   4        6.87        7.01      0.53 o 
  -3   9   4        8.55        7.12      0.70 o 
  -2   9   4        4.03        4.31      0.53 o 
  -1   9   4      199.45      195.13      2.46 o 
   0   9   4       44.50       52.79      1.05 o 
   1   9   4       22.90       23.34      0.73 o 
   2   9   4        1.19        1.01      0.35 o 
   3   9   4        4.21        5.20      0.73 o 
  -3  10   4        1.72        1.42      0.46 o 
  -2  10   4        5.80        5.82      0.73 o 
  -1  10   4       28.14       28.14      1.05 o 
   0  10   4       69.77       79.07      1.37 o 
   1  10   4       27.26       27.02      0.82 o 
   2  10   4        6.03        6.53      0.65 o 
  -2  11   4        1.45        1.02      0.42 o 
  -1  11   4        2.35        3.37      0.54 o 
   0  11   4       19.01       23.78      0.80 o 
   1  11   4        1.85        2.03      0.99 o 
   2  11   4        0.61        0.29      0.35 o 
  -1  12   4        8.69        8.29      1.53 o 
   0  12   4        3.64        4.19      0.62 o 
   1  12   4        0.01        0.27      0.38 o 
  -4   1   5        2.73        4.14      0.65 o 
  -3   1   5        2.13        1.79      0.23 o 
  -2   1   5        9.74       13.27      0.29 o 
  -1   1   5        1.94        2.59      0.27 o 
   0   1   5      409.52      468.55      3.79 o 
   1   1   5      266.00      275.47      3.24 o 
   2   1   5       14.83       15.94      1.77 o 
   3   1   5        1.60        0.76      1.16 o 
   4   1   5        3.80        5.36      0.64 o 
  -4   2   5        5.26        4.49      0.74 o 
  -3   2   5        7.81        9.58      0.58 o 
  -2   2   5       38.17       42.57      0.85 o 
  -1   2   5        2.97        2.37      0.32 o 
   0   2   5      597.00      675.93      5.30 o 
   1   2   5       30.06       37.24      0.71 o 
   2   2   5       57.08       56.17      1.33 o 
   3   2   5       17.38       16.08      0.99 o 
   4   2   5        0.32        0.56      0.77 o 
  -3   3   5        0.05        0.51      0.24 o 
  -2   3   5      117.36      112.69      1.29 o 
  -1   3   5      658.98      638.85      5.03 o 
   0   3   5      232.17      304.14      2.25 o 
   1   3   5      260.39      244.75      2.39 o 
   2   3   5        3.87        3.36      0.41 o 
   3   3   5        6.43        6.44      0.61 o 
   4   3   5        5.35        8.22      0.77 o 
  -4   4   5       28.01       26.60      0.98 o 
  -3   4   5        1.06        1.02      0.39 o 
  -2   4   5        9.25       13.03      0.57 o 
  -1   4   5       83.12       72.17      0.71 o 
   0   4   5      149.34      197.93      1.63 o 
   1   4   5       12.30       14.68      0.40 o 
   2   4   5       62.35       53.61      1.03 o 
   3   4   5       25.79       25.34      1.04 o 
   4   4   5        0.11        0.08      0.38 o 
  -4   5   5        0.57        0.16      0.30 o 
  -3   5   5      131.59      133.20      2.20 o 
  -2   5   5       29.06       30.11      1.47 o 
  -1   5   5        1.54        1.44      0.20 o 
   0   5   5       50.81       63.31      0.85 o 
   1   5   5        2.62        2.31      0.22 o 
   2   5   5      329.29      321.44      2.78 o 
   3   5   5       47.30       49.21      1.19 o 
  -4   6   5        6.16        7.86      0.70 o 
  -3   6   5       40.66       41.88      1.21 o 
  -2   6   5       47.49       40.09      1.09 o 
  -1   6   5        0.42        0.48      0.26 o 
   0   6   5        6.14        4.23      0.31 o 
   1   6   5      207.77      207.84      1.91 o 
   2   6   5        2.87        1.44      0.29 o 
   3   6   5        3.78        4.13      0.44 o 
  -4   7   5        0.04        0.17      0.60 o 
  -3   7   5        1.02        1.71      0.41 o 
  -2   7   5      174.90      165.12      2.66 o 
  -1   7   5       26.71       22.29      0.83 o 
   0   7   5        9.55       10.71      0.47 o 
   1   7   5      137.94      118.39      1.35 o 
   2   7   5        2.64        3.04      0.31 o 
   3   7   5       12.43       12.45      0.58 o 
  -3   8   5        8.85        8.50      0.71 o 
  -2   8   5       45.33       45.59      2.28 o 
  -1   8   5       33.42       36.34      1.63 o 
   0   8   5       73.81       80.79      1.28 o 
   1   8   5       13.55       15.20      0.81 o 
   2   8   5        2.56        2.71      0.31 o 
   3   8   5        4.94        4.93      0.42 o 
  -3   9   5        7.02        7.51      0.71 o 
  -2   9   5        0.01        0.00      0.30 o 
  -1   9   5       45.43       41.75      1.24 o 
   0   9   5        5.57        8.03      0.49 o 
   1   9   5        7.12        5.89      0.45 o 
   2   9   5       31.27       33.00      0.93 o 
  -2  10   5        0.01        0.00      0.36 o 
  -1  10   5       12.02       12.38      0.79 o 
   0  10   5        1.52        1.49      0.44 o 
   1  10   5        7.46        7.27      0.74 o 
   2  10   5        2.62        2.37      0.47 o 
  -2  11   5        2.44        2.70      0.54 o 
  -1  11   5        1.12        0.81      0.76 o 
   0  11   5        0.96        1.14      0.58 o 
   1  11   5        5.00        5.97      0.64 o 
  -1  12   5        0.01        0.38      0.43 o 
   0  12   5        0.00        0.00      0.51 o 
  -4   0   6       14.15       15.61      1.07 o 
  -3   0   6       82.81       72.64      2.03 o 
  -2   0   6        0.68        0.79      0.31 o 
  -1   0   6      513.08      506.22      7.39 o 
   0   0   6        3.38        5.08      0.51 o 
   1   0   6       10.54        9.52      0.73 o 
   2   0   6        7.52        7.64      0.79 o 
   3   0   6        0.01        0.14      0.38 o 
   4   0   6        0.52        1.42      0.71 o 
  -4   1   6        3.51        3.51      0.69 o 
  -3   1   6        9.71       12.58      0.60 o 
  -2   1   6       34.94       43.27      0.70 o 
  -1   1   6       54.87       63.33      1.56 o 
   0   1   6       12.18        8.73      0.36 o 
   1   1   6       39.35       40.97      1.00 o 
   2   1   6       10.10       10.91      0.74 o 
   3   1   6        9.74        8.21      0.68 o 
   4   1   6        0.19        0.00      0.51 o 
  -4   2   6        5.71        5.78      0.80 o 
  -3   2   6       39.91       33.29      1.44 o 
  -2   2   6      252.34      246.43      2.32 o 
  -1   2   6        0.25        0.49      0.15 o 
   0   2   6       55.05       59.65      0.86 o 
   1   2   6        2.69        2.26      0.34 o 
   2   2   6        0.08        0.28      0.25 o 
   3   2   6        6.96        8.13      0.68 o 
   4   2   6        2.87        3.24      0.58 o 
  -4   3   6        2.61        2.14      0.62 o 
  -3   3   6        4.78        4.14      0.41 o 
  -2   3   6       16.77       19.26      1.07 o 
  -1   3   6       46.73       54.63      1.06 o 
   0   3   6       24.08       30.13      0.48 o 
   1   3   6        9.27        7.65      0.63 o 
   2   3   6       38.76       36.44      1.08 o 
   3   3   6        0.59        0.11      0.33 o 
  -4   4   6        4.35        4.46      0.85 o 
  -3   4   6       11.15       11.88      0.65 o 
  -2   4   6       64.15       56.38      3.11 o 
  -1   4   6      309.22      307.17      3.93 o 
   0   4   6      111.47       99.25      1.02 o 
   1   4   6       32.22       29.85      0.58 o 
   2   4   6        5.79        4.48      0.52 o 
   3   4   6        0.01        0.00      0.38 o 
  -4   5   6       12.67       13.82      1.25 o 
  -3   5   6        0.00        0.58      0.31 o 
  -2   5   6        0.09        0.37      0.27 o 
  -1   5   6       39.47       36.41      0.98 o 
   0   5   6       30.07       38.93      0.60 o 
   1   5   6        3.59        2.49      0.24 o 
   2   5   6       35.73       35.12      0.75 o 
   3   5   6       10.40        9.98      0.61 o 
  -4   6   6        1.74        2.11      0.46 o 
  -3   6   6       62.11       57.39      1.44 o 
  -2   6   6      107.16      105.71      1.90 o 
  -1   6   6       14.01       10.91      0.85 o 
   0   6   6        1.54        1.57      0.24 o 
   1   6   6      227.58      222.73      2.05 o 
   2   6   6       11.08        9.77      0.46 o 
   3   6   6       46.44       50.39      1.19 o 
  -3   7   6       21.43       22.66      0.97 o 
  -2   7   6        5.21        5.47      0.56 o 
  -1   7   6       22.22       22.90      1.93 o 
   0   7   6        0.00        0.10      0.41 o 
   1   7   6       42.82       44.04      0.97 o 
   2   7   6       28.56       28.10      1.35 o 
   3   7   6        0.72        0.67      0.29 o 
  -3   8   6        0.73        0.22      0.36 o 
  -2   8   6       18.34       16.29      0.98 o 
  -1   8   6      114.87       99.26      1.93 o 
   0   8   6      148.97      162.27      2.57 o 
   1   8   6       56.16       51.53      1.75 o 
   2   8   6        0.08        0.15      0.24 o 
  -3   9   6        0.55        0.49      0.41 o 
  -2   9   6       36.96       38.52      1.27 o 
  -1   9   6       15.27       14.63      1.20 o 
   0   9   6      177.04      190.72      2.95 o 
   1   9   6       53.58       51.36      1.29 o 
   2   9   6       14.58       14.41      0.83 o 
  -2  10   6        0.17        0.69      0.41 o 
  -1  10   6       54.62       55.49      2.51 o 
   0  10   6        4.65        3.93      0.55 o 
   1  10   6        1.12        0.39      0.36 o 
   2  10   6        3.95        2.94      0.69 o 
  -1  11   6        9.95        8.91      0.78 o 
   0  11   6        0.47        0.56      0.39 o 
   1  11   6        1.33        0.26      0.41 o 
  -4   1   7        1.25        1.32      0.55 o 
  -3   1   7       19.12       18.75      0.73 o 
  -2   1   7        6.59        3.89      0.36 o 
  -1   1   7        4.59        7.20      0.43 o 
   0   1   7       41.44       56.46      1.01 o 
   1   1   7       33.11       26.91      0.85 o 
   2   1   7       23.68       22.74      0.90 o 
   3   1   7        2.47        1.54      0.42 o 
  -4   2   7        0.76        1.38      0.55 o 
  -3   2   7        2.16        1.92      0.51 o 
  -2   2   7       16.22       16.89      0.74 o 
  -1   2   7      122.19      116.05      1.33 o 
   0   2   7       43.09       39.82      0.74 o 
   1   2   7       65.10       62.13      1.04 o 
   2   2   7       12.91       10.05      0.66 o 
   3   2   7        5.10        4.20      0.59 o 
  -4   3   7        0.00        0.66      0.46 o 
  -3   3   7        0.59        0.80      0.46 o 
  -2   3   7       68.75       71.24      2.13 o 
  -1   3   7       36.55       50.51      0.81 o 
   0   3   7      355.58      417.91      3.66 o 
   1   3   7       32.39       28.34      0.71 o 
   2   3   7       10.96       14.00      0.73 o 
   3   3   7        1.61        1.29      0.46 o 
  -4   4   7        3.80        2.55      0.69 o 
  -3   4   7        0.64        0.41      0.40 o 
  -2   4   7       19.33       15.64      1.65 o 
  -1   4   7        4.70        5.30      0.46 o 
   0   4   7        0.23        0.13      0.18 o 
   1   4   7        5.11        5.01      0.32 o 
   2   4   7       81.86       76.94      1.53 o 
   3   4   7        0.16        0.00      0.35 o 
  -4   5   7       18.71       19.45      1.42 o 
  -3   5   7        6.64        8.45      0.98 o 
  -2   5   7       47.23       44.62      1.16 o 
  -1   5   7       42.52       41.97      1.21 o 
   0   5   7       14.26       12.54      1.23 o 
   1   5   7      166.16      153.54      1.60 o 
   2   5   7       54.60       52.58      0.95 o 
   3   5   7       14.17       13.69      0.93 o 
  -4   6   7        1.23        1.98      0.70 o 
  -3   6   7       30.78       28.62      1.64 o 
  -2   6   7        1.84        1.23      0.36 o 
  -1   6   7       26.48       28.55      0.97 o 
   0   6   7        0.05        0.00      0.27 o 
   1   6   7        4.12        3.95      0.36 o 
   2   6   7       17.05       15.57      0.55 o 
   3   6   7       16.08       16.12      0.75 o 
  -3   7   7        1.08        0.89      0.38 o 
  -2   7   7        0.10        0.90      0.35 o 
  -1   7   7        0.01        0.00      0.28 o 
   0   7   7      218.25      224.85      3.17 o 
   1   7   7        6.36        5.63      0.57 o 
   2   7   7        0.50        0.00      0.25 o 
  -3   8   7        2.83        2.62      0.53 o 
  -2   8   7        1.00        0.94      0.70 o 
  -1   8   7       14.42       11.52      0.73 o 
   0   8   7       15.00       14.52      0.79 o 
   1   8   7       90.03       86.88      1.88 o 
   2   8   7        0.50        1.01      0.45 o 
  -2   9   7        0.14        0.34      0.39 o 
  -1   9   7       39.42       38.91      1.47 o 
   0   9   7        0.04        0.03      0.32 o 
   1   9   7        9.97        8.78      0.71 o 
   2   9   7        0.04        0.00      0.29 o 
  -2  10   7        1.48        2.11      0.51 o 
  -1  10   7       34.16       31.21      1.19 o 
   0  10   7       29.49       33.47      1.22 o 
   1  10   7        2.17        2.33      0.50 o 
  -1  11   7        1.84        1.41      0.72 o 
   0  11   7        1.93        1.90      0.51 o 
  -3   0   8       13.75       10.45      0.85 o 
  -2   0   8       30.48       31.80      1.28 o 
  -1   0   8       84.23       75.91      2.01 o 
   0   0   8       23.52       22.83      1.13 o 
   1   0   8       11.48       11.40      0.89 o 
   2   0   8       21.76       25.54      1.38 o 
   3   0   8        7.70        5.33      0.92 o 
  -4   1   8       19.90       20.28      1.29 o 
  -3   1   8       31.60       35.17      1.51 o 
  -2   1   8       27.08       31.35      0.89 o 
  -1   1   8       35.69       30.89      0.88 o 
   0   1   8      259.38      280.93      2.68 o 
   1   1   8      128.73      125.75      2.12 o 
   2   1   8       42.37       39.57      1.47 o 
   3   1   8        2.06        1.74      0.49 o 
  -4   2   8        0.03        0.24      0.47 o 
  -3   2   8        0.29        0.26      0.40 o 
  -2   2   8       23.91       19.45      1.10 o 
  -1   2   8       81.55       79.38      1.44 o 
   0   2   8       55.73       60.58      1.23 o 
   1   2   8      118.51      111.22      1.97 o 
   2   2   8        4.25        2.23      0.44 o 
   3   2   8        0.23        0.48      0.39 o 
  -4   3   8        8.92        9.65      1.05 o 
  -3   3   8       33.09       35.55      1.65 o 
  -2   3   8        0.71        1.88      0.55 o 
  -1   3   8        0.78        2.05      0.54 o 
   0   3   8       67.25       71.67      2.15 o 
   1   3   8      220.10      199.58      2.27 o 
   2   3   8        8.78        9.51      0.71 o 
   3   3   8        6.24        6.70      0.73 o 
  -4   4   8        2.41        1.95      0.66 o 
  -3   4   8        6.00        5.43      0.84 o 
  -2   4   8       17.65       17.04      1.14 o 
  -1   4   8       15.67       12.86      0.66 o 
   0   4   8        6.79        8.31      0.42 o 
   1   4   8       53.01       53.05      1.04 o 
   2   4   8       11.25       10.19      0.73 o 
   3   4   8        8.26       10.41      0.85 o 
  -3   5   8       14.81       18.35      1.31 o 
  -2   5   8       13.90       15.21      1.11 o 
  -1   5   8       18.31       19.99      1.80 o 
   0   5   8        0.12        0.00      0.26 o 
   1   5   8        0.51        0.00      0.25 o 
   2   5   8       93.87       94.58      1.55 o 
   3   5   8        0.95        1.38      0.36 o 
  -3   6   8        6.96        5.84      0.92 o 
  -2   6   8        0.36        0.19      0.31 o 
  -1   6   8       76.83       67.12      1.51 o 
   0   6   8       24.38       28.15      0.99 o 
   1   6   8        0.00        0.00      0.29 o 
   2   6   8       14.01       14.86      0.58 o 
  -3   7   8        3.36        2.42      0.71 o 
  -2   7   8       20.78       19.42      0.89 o 
  -1   7   8        6.25        5.35      0.57 o 
   0   7   8       13.00       12.52      0.76 o 
   1   7   8        1.30        1.04      0.41 o 
   2   7   8        0.27        0.24      0.38 o 
  -3   8   8        0.06        1.77      0.71 o 
  -2   8   8        1.06        0.95      0.41 o 
  -1   8   8       19.00       19.56      0.92 o 
   0   8   8       57.66       61.39      1.58 o 
   1   8   8        1.20        0.86      0.41 o 
   2   8   8        0.26        0.18      0.38 o 
  -2   9   8        3.26        1.89      0.52 o 
  -1   9   8       28.07       27.24      1.10 o 
   0   9   8       23.83       26.73      1.10 o 
   1   9   8       19.57       18.67      1.33 o 
  -1  10   8        3.86        3.43      1.05 o 
   0  10   8        1.33        1.61      0.78 o 
  -3   1   9        3.69        4.31      0.69 o 
  -2   1   9        7.28        8.44      0.54 o 
  -1   1   9       72.60       74.47      1.48 o 
   0   1   9      134.99      145.86      2.31 o 
   1   1   9        8.41        8.21      0.62 o 
   2   1   9       11.56       10.27      0.76 o 
   3   1   9        1.71        1.61      0.48 o 
  -4   2   9        0.80        1.47      0.60 o 
  -3   2   9        0.15        0.48      0.45 o 
  -2   2   9       25.39       22.65      1.25 o 
  -1   2   9       39.39       42.28      1.08 o 
   0   2   9       41.59       43.38      1.52 o 
   1   2   9       11.74       11.43      0.70 o 
   2   2   9        3.07        2.11      0.46 o 
   3   2   9        0.01        0.10      0.41 o 
  -4   3   9        0.16        0.00      0.48 o 
  -3   3   9        0.51        0.60      0.42 o 
  -2   3   9        0.37        0.73      0.49 o 
   0   3   9       49.16       54.09      1.79 o 
   1   3   9        4.00        6.98      0.46 o 
   2   3   9        4.71        4.42      1.26 o 
   3   3   9        0.04        0.18      0.41 o 
  -3   4   9        2.93        1.78      0.60 o 
  -2   4   9       24.52       23.74      1.35 o 
  -1   4   9        0.01        0.73      0.43 o 
   0   4   9        0.04        0.02      0.27 o 
   1   4   9       67.67       56.57      1.13 o 
   2   4   9        0.90        1.35      0.44 o 
  -3   5   9        1.75        0.48      0.47 o 
  -2   5   9       10.94       11.12      1.08 o 
  -1   5   9        6.98        5.34      0.82 o 
   0   5   9        3.88        3.35      0.46 o 
   1   5   9       11.79       11.85      0.86 o 
   2   5   9        0.32        0.00      0.36 o 
  -3   6   9        4.42        4.67      0.86 o 
  -2   6   9        0.67        0.14      0.43 o 
  -1   6   9       10.40        9.87      0.67 o 
   0   6   9       14.53       11.57      0.72 o 
   1   6   9        0.10        0.26      0.37 o 
   2   6   9        2.82        2.86      0.54 o 
  -3   7   9        0.34        0.29      0.49 o 
  -2   7   9       20.71       20.88      1.47 o 
  -1   7   9       31.32       30.53      1.10 o 
   0   7   9        2.20        2.70      0.47 o 
   1   7   9        2.00        2.54      0.51 o 
   2   7   9        2.35        3.53      0.60 o 
  -2   8   9        0.51        0.57      0.60 o 
  -1   8   9        0.05        0.00      0.34 o 
   0   8   9       20.26       22.87      1.01 o 
   1   8   9        1.50        1.44      0.46 o 
  -1   9   9       10.39       11.19      0.82 o 
   0   9   9        0.77        1.09      0.43 o 
  -2   0  10        9.33       10.67      0.92 o 
  -1   0  10      362.38      351.75      6.11 o 
   0   0  10      105.71      114.48      2.92 o 
   1   0  10        7.73        7.42      0.92 o 
   2   0  10        0.74        0.00      0.55 o 
  -3   1  10        1.38        0.34      0.45 o 
  -2   1  10       69.42       62.91      2.10 o 
  -1   1  10      104.64      100.78      2.83 o 
   0   1  10        2.35        2.92      1.10 o 
   1   1  10        2.84        4.32      0.54 o 
   2   1  10        2.55        2.52      0.88 o 
  -3   2  10        0.08        0.00      0.38 o 
  -2   2  10       24.66       26.10      1.40 o 
  -1   2  10        0.28        1.49      0.55 o 
   0   2  10      188.37      213.37      3.09 o 
   1   2  10       82.79       70.15      1.77 o 
   2   2  10        0.04        0.00      0.36 o 
  -3   3  10       37.59       34.83      1.70 o 
  -2   3  10        2.67        1.95      0.61 o 
  -1   3  10        6.72        6.06      0.86 o 
   0   3  10       68.93       74.97      2.48 o 
   1   3  10        0.21        0.17      0.35 o 
   2   3  10        5.74        5.07      0.65 o 
  -3   4  10        1.75        2.65      0.71 o 
  -2   4  10       25.43       24.67      1.48 o 
  -1   4  10       56.43       56.48      2.16 o 
   0   4  10        2.50        1.98      0.64 o 
   1   4  10        9.82        9.02      0.68 o 
   2   4  10       12.33       14.14      0.90 o 
  -3   5  10        0.02        0.64      0.49 o 
  -2   5  10       33.39       32.44      1.73 o 
  -1   5  10        2.43        0.93      0.60 o 
   0   5  10        5.99        5.19      0.88 o 
   1   5  10       17.87       18.07      0.89 o 
   2   5  10        0.10        0.00      0.63 o 
  -2   6  10        1.59        0.42      0.52 o 
  -1   6  10       19.38       17.23      1.33 o 
   0   6  10        9.62       10.64      0.73 o 
   1   6  10        4.30        4.59      1.40 o 
  -2   7  10        0.61        0.79      0.62 o 
  -1   7  10        3.77        4.76      0.91 o 
   0   7  10        2.63        3.28      1.09 o 
   1   7  10        3.27        3.20      1.61 o 
  -1   8  10        0.68        1.49      0.66 o 
   0   8  10        4.44        5.77      0.68 o 
  -2   1  11       41.47       42.45      1.76 o 
  -1   1  11       18.53       16.70      0.81 o 
   0   1  11        3.76        3.28      0.50 o 
   1   1  11        2.04        2.43      0.50 o 
   2   1  11        4.64        6.68      0.96 o 
  -3   2  11        6.88        4.77      0.80 o 
  -2   2  11        4.68        3.69      0.74 o 
  -1   2  11       15.87       16.23      1.20 o 
   0   2  11        0.01        0.33      0.44 o 
   1   2  11        0.18        0.48      0.44 o 
   2   2  11        0.61        0.63      0.45 o 
  -3   3  11        1.51        1.73      0.66 o 
  -2   3  11        1.49        1.82      0.64 o 
  -1   3  11       12.22       12.09      1.12 o 
   0   3  11        8.94        9.60      1.08 o 
   1   3  11        4.34        3.74      0.65 o 
  -2   4  11        0.00        0.00      0.46 o 
  -1   4  11        0.92        1.82      0.64 o 
   0   4  11       25.10       22.34      1.47 o 
   1   4  11        4.38        3.63      0.85 o 
  -2   5  11        0.67        0.70      0.52 o 
  -1   5  11        6.67        7.13      1.02 o 
   0   5  11        0.05        0.01      0.54 o 
   1   5  11        1.83        2.42      0.80 o 
  -2   6  11        0.02        0.37      0.59 o 
  -1   6  11       13.38       13.35      1.32 o 
   0   6  11        0.85        0.91      0.65 o 
   1   6  11        0.01        0.51      0.43 o 
  -1   7  11        2.09        1.65      0.72 o 
   0   7  11        5.32        6.37      1.07 o 
  -1   0  12       37.54       41.19      1.80 o 
   0   0  12        6.28        7.55      0.95 o 
   1   0  12       47.78       55.49      2.29 o 
  -2   1  12        0.00        0.44      0.49 o 
  -1   1  12       16.80       19.55      1.32 o 
   0   1  12       14.36       16.21      1.27 o 
   1   1  12        0.23        0.46      0.41 o 
  -2   2  12        1.51        2.44      0.71 o 
  -1   2  12        3.87        3.73      0.77 o 
   0   2  12        2.76        2.58      0.76 o 
   1   2  12        0.00        0.20      0.41 o 
  -2   3  12       11.87       11.45      1.18 o 
  -1   3  12        0.06        0.00      0.52 o 
   0   3  12        0.09        1.33      0.67 o 
   1   3  12        1.89        2.40      0.84 o 
  -2   4  12        3.24        2.33      0.75 o 
  -1   4  12        0.81        0.54      0.57 o 
   0   4  12        0.32        0.01      0.61 o 
  -1   5  12        4.23        3.23      0.84 o 
   0   5  12        0.02        0.42      0.58 o 
  -1   1  13        1.59        2.08      0.69 o 
   0   1  13       11.45       14.81      1.35 o 
  -1   2  13        5.35        4.26      0.88 o 
                                                 
